# Supplementary material for: Physico-Chemical Transformation and Toxicity of Multi-Shell InP Quantum Dots under Simulated Sunlight Irradiation, in an Environmentally Realistic Scenario
Source: Nanomaterials (Basel). 2022 Oct 21;12(20):3703. doi: 10.3390/nano12203703 (PMC9611924; doi:10.3390/nano12203703)
Supplement: Supplementary file 1 [file nanomaterials-12-03703-s001.zip]

Archive with 1 entries (1 files):
- nanomaterials-1973011-SI.pdf
